# Supplementary material for: Modulations of Cortical Power and Connectivity in Alpha and Beta Bands during the Preparation of Reaching Movements
Source: Sensors (Basel). 2023 Mar 28;23(7):3530. doi: 10.3390/s23073530 (PMC10099070; doi:10.3390/s23073530)
Supplement: Supplementary file 1 [file sensors-23-03530-s001.zip]

Archive with 1 entries (1 files):
- sensors-2277527-supplementary.pdf
